# Supplementary material for: Opuntia stricta (Haw.) Fruit Pulp and Seeds as Source of Bioactive Phytochemicals with Promising Functional Properties
Source: Molecules. 2025 Apr 1;30(7):1580. doi: 10.3390/molecules30071580 (PMC11990217; doi:10.3390/molecules30071580)
Supplement: Supplementary file 1 [file molecules-30-01580-s001.zip]

Archive with 1 entries (1 files):
- molecules-3555928-supplementary.pdf
